# Supplementary material for: Cystatin C and α-1-Microglobulin Predict Severe Acute Kidney Injury in Patients with Hemorrhagic Fever with Renal Syndrome
Source: Pathogens. 2020 Aug 18;9(8):666. doi: 10.3390/pathogens9080666 (PMC7460112; doi:10.3390/pathogens9080666)
Supplement: Supplementary file 1 [file pathogens-09-00666-s001.zip]

Archive with 2 entries (2 files):
- Gustafsson et al_Supplementary Tables .docx
- Gustafsson et al_Supplementary figures.pptx
